# Supplementary material for: MolFeSCue: enhancing molecular property prediction in data-limited and imbalanced contexts using few-shot and contrastive learning
Source: Bioinformatics. 2024 Feb 29;40(4):btae118. doi: 10.1093/bioinformatics/btae118 (PMC10984949; doi:10.1093/bioinformatics/btae118)
Supplement: btae118_Supplementary_Data [file btae118_supplementary_data.zip]

Archive with 1 entries (1 files):
- btae118_Supplementary_Data.rar
